# Supplementary material for: Targeting blood brain barrier—Remote ischemic conditioning alleviates cognitive impairment in female APP/PS1 rats
Source: CNS Neurosci Ther. 2024 Feb 20;30(2):e14613. doi: 10.1111/cns.14613 (PMC10879645; doi:10.1111/cns.14613)
Supplement: Supplementary file 1 — Figure S1. [file CNS-30-e14613-s001.zip]

Archive with 2 entries (2 files):
- Table S1 captions.docx
- Supplementary Material.jpg
